# Supplementary material for: Complex networks applied to political analysis: Group voting behavior in the Brazilian congress
Source: PLoS One. 2025 Apr 14;20(4):e0319643. doi: 10.1371/journal.pone.0319643 (PMC11996218; doi:10.1371/journal.pone.0319643)
Supplement: S1 Table — (XLSX) [file pone.0319643.s001.xlsx]

## Sheet: Sheet1
Final Fanme	Old Names	Spectrum
AVANTE	PTdoB	Center
CIDADANIA	PPS, PCB	Center-Left
DC	PSDC	Center-Right
DEM	PFL	Center-Right
MDB	PMDB	Center
NOVO		Right
PATRI	PATRIOTA, PEN	Right
PCdoB		Left
PDT		Center-Left
PHS		Center-Right
PODEMOS	PTN, PODE	Center-Right
PL	PR	Right
PMB		Center-Right
PMN		Center-Left
PP	PPB	Center-Right
PPL		Left
REPUBLICANOS	PRB, PMR	Right
PROS		Center
PRP		Right
PRTB		Right
PSB		Left
PSC		Right
PSD		Center
PSDB		Center
PSL		Right
PSOL		Left
PT		Left
PTB		Right
PTC		Center
PV		Center-Left
REDE		Left
SOLIDARIEDADE	SD, SDD	Center-Left
