# Supplementary material for: Complex networks applied to political analysis: Group voting behavior in the Brazilian congress
Source: PLoS One. 2025 Apr 14;20(4):e0319643. doi: 10.1371/journal.pone.0319643 (PMC11996218; doi:10.1371/journal.pone.0319643)
Supplement: S2 Table — (XLSX) [file pone.0319643.s012.xlsx]

## Sheet: Sheet1
Year	Opposition Parties	Government Parties
2010	AVANTE, PTB, PMN	PT, PSC, PSOL, MDB
2011	PSDB, DEM, CIDADANIA, PSOL	PT, PCdoB, PMN, PHS, PTC
2012	DEM, PRP, PRTB, CIDADANIA	PSL, PT, PV, PHS, REPUBLICANOS
2013	PATRI, PSDB, CIDADANIA, PSOL	AVANTE, PT, PCdoB, PHS
2014	PATRI, DEM, CIDADANIA, DC	AVANTE, PROS, PT, PCdoB, PMN
2015	DEM, PSOL, PSDB, SOLIDARIEDADE, CIDADANIA	PSL, PROS, PT, PCdoB, DC, PDT
2016	SOLIDARIEDADE, PSC, PRTB, PSL	PT, PCdoB, REDE, PSOL, PDT
2017	PSOL, REDE, PT, PCdoB	PSDB, PP, MDB, PATRI, PSD
2018	PSOL, REDE, PT, PCdoB	DEM, PSL, MDB, PPL, REPUBLICANOS
2019	PSOL, REDE, PT, PCdoB	PSL, PATRI, PTB, NOVO
2020	PSOL, REDE, PT, PCdoB	PSL, PL, PATRI, PTB, REPUBLICANOS
2021	PSOL, REDE, PT, PCdoB	PSC, PSL, PL, PATRI, REPUBLICANOS
