# Supplementary material for: Complex networks applied to political analysis: Group voting behavior in the Brazilian congress
Source: PLoS One. 2025 Apr 14;20(4):e0319643. doi: 10.1371/journal.pone.0319643 (PMC11996218; doi:10.1371/journal.pone.0319643)
Supplement: S3 Table — (XLSX) [file pone.0319643.s013.xlsx]

## Sheet: Sheet1
Year	Opposition Parties	Government Parties
2010	PV, PDT	PSC, PT, PCdoB
2011	DEM, PCdoB	PSC, PT, REPUBLICANOS
2012	PSC, PL, DEM	PT, PV, PSD, PSB
2013	PSDB, DEM, PSD	PT, PSB, PCdoB
2014	DEM, PSD, PDT	PSC, SOLIDARIEDADE, PT, PSB
2015	DEM, PL, REPUBLICANOS	PT, PSD, PSOL
2016	DEM, CIDADANIA, PTC	PT, PCdoB, REDE
2017	DEM, PSD, PTC	PSC, MDB, REPUBLICANOS, PDT
2018	PRTB, PSB, PTC	REDE, PROS, PODEMOS, MDB
2019	PT, PSC, PL	PODEMOS, CIDADANIA, PSB, PSL
2020	PSL, PSB, REPUBLICANOS	DEM, PSC, PL
2021	PSL, CIDADANIA, REPUBLICANOS	PSC, PROS, PL, REDE
